# Supplementary material for: Oxidative Stress, Micronutrient Deficiencies and Coagulation Disorders After Bariatric Surgery: A Systematic Review
Source: Antioxidants (Basel). 2026 Jan 18;15(1):124. doi: 10.3390/antiox15010124 (PMC12837164; doi:10.3390/antiox15010124)
Supplement: Supplementary file 1 [file antioxidants-15-00124-s001.zip]

Archive with 6 entries (6 files):
- Table S1.pdf
- Table S2.pdf
- Table S3 PRISMA 2020 Checklist.pdf
- Table S4 OxidativeStress.pdf
- Table S5 Hemostasis.pdf
- Table S6 Micronutrients.pdf
